# Supplementary material for: Mitochondrial DNA analyses found five novel mutations in idiopathic epilepsy patients
Source: Mitochondrial DNA B Resour. 2019 Jul 12;4(2):2387–91. doi: 10.1080/23802359.2019.1633963 (PMC7707843; doi:10.1080/23802359.2019.1633963)
Supplement: Supplemental Material [file TMDN_A_1633963_SM3556.zip]

Archive with 1 entries (1 files):
- Fengyuan et al supplemental content.docx
